# Supplementary material for: HPIDB - a unified resource for host-pathogen interactions
Source: BMC Bioinformatics. 2010 Oct 7;11(Suppl 6):S16. doi: 10.1186/1471-2105-11-S6-S16 (PMC3026363; doi:10.1186/1471-2105-11-S6-S16)
Supplement: Additional File 1 — Description: Selected homologous HPIs identified during Case study 3 for S. pneumoniae and human proteins. [file 1471-2105-11-S6-S16-S1.xls]

## Sheet: Homologous HPI
Selected Homologous HPIs for S. penumoniae and human protein
Streptococcus protein ID	homologous pathogen protein ID	homologous pathogen taxonomy	interacting host protein ID	interacting host taxonomy
NP_344883.1	UNIPROT_AC:Q5NGP5	Francisella tularensis subsp. tularensis	UNIPROT_AC:O60664	Homo sapiens
NP_344890.1	UNIPROT_AC:Q81K32	Bacillus anthracis	UNIPROT_AC:Q3KNW1	Homo sapiens
NP_344890.1	UNIPROT_AC:Q81K32	Bacillus anthracis	UNIPROT_AC:Q70EL1	Homo sapiens
NP_344890.1	UNIPROT_AC:Q81K32	Bacillus anthracis	UNIPROT_AC:Q96CN9	Homo sapiens
NP_344893.1	UNIPROT_AC:Q81X16	Bacillus anthracis	UNIPROT_AC:P07602	Homo sapiens
NP_344893.1	UNIPROT_AC:Q81X16	Bacillus anthracis	UNIPROT_AC:P19838	Homo sapiens
NP_344893.1	UNIPROT_AC:Q81X16	Bacillus anthracis	UNIPROT_AC:Q96DZ1	Homo sapiens
NP_344893.1	UNIPROT_AC:Q81X16	Bacillus anthracis	UNIPROT_AC:Q9H0L4	Homo sapiens
NP_344893.1	UNIPROT_AC:Q81X16	Bacillus anthracis	UNIPROT_AC:Q9UHL4	Homo sapiens
NP_344893.1	UNIPROT_AC:Q81X16	Bacillus anthracis	UNIPROT_AC:Q9ULF5	Homo sapiens
NP_344923.1	UNIPROT_AC:Q81LB8	Bacillus anthracis	UNIPROT_AC:P12955	Homo sapiens
NP_344923.1	UNIPROT_AC:Q81LB8	Bacillus anthracis	UNIPROT_AC:P27448	Homo sapiens
NP_344923.1	UNIPROT_AC:Q81LB8	Bacillus anthracis	UNIPROT_AC:Q9UHC6	Homo sapiens
NP_345598.1	UNIPROT_AC:Q81X78	Bacillus anthracis	UNIPROT_AC:O60500	Homo sapiens
NP_345598.1	UNIPROT_AC:Q81X78	Bacillus anthracis	UNIPROT_AC:P23458	Homo sapiens
NP_345598.1	UNIPROT_AC:Q81X78	Bacillus anthracis	UNIPROT_AC:P35222	Homo sapiens
NP_345598.1	UNIPROT_AC:Q81X78	Bacillus anthracis	UNIPROT_AC:P42226	Homo sapiens
NP_345598.1	UNIPROT_AC:Q81X78	Bacillus anthracis	UNIPROT_AC:Q6PKC3	Homo sapiens
NP_345598.1	UNIPROT_AC:Q81X78	Bacillus anthracis	UNIPROT_AC:Q9NY15	Homo sapiens
NP_346351.1	UNIPROT_AC:Q9LCB8	Streptococcus intermedius	UNIPROT_AC:P13987	Homo sapiens
NP_346439.1	UNIPROT_AC:Q5NF75	Francisella tularensis subsp. tularensis	UNIPROT_AC:O00560	Homo sapiens
NP_346439.1	UNIPROT_AC:Q5NF75	Francisella tularensis subsp. tularensis	UNIPROT_AC:P06239	Homo sapiens
NP_346439.1	UNIPROT_AC:Q5NF75	Francisella tularensis subsp. tularensis	UNIPROT_AC:Q92997	Homo sapiens
NP_346646.1	UNIPROT_AC:Q8D1R0	Bacillus anthracis	UNIPROT_AC:P13639	Homo sapiens
NP_346646.1	UNIPROT_AC:Q8D1R0	Bacillus anthracis	UNIPROT_AC:P23528	Homo sapiens
NP_346646.1	UNIPROT_AC:Q8D1R0	Bacillus anthracis	UNIPROT_AC:Q10567	Homo sapiens
NP_346646.1	UNIPROT_AC:Q8D1R0	Bacillus anthracis	UNIPROT_AC:Q6AHZ1	Homo sapiens
NP_346646.1	UNIPROT_AC:Q8D1R0	Bacillus anthracis	UNIPROT_AC:Q86WN1	Homo sapiens
NP_346646.1	UNIPROT_AC:Q8D1R0	Bacillus anthracis	UNIPROT_AC:Q8N196	Homo sapiens
NP_346646.1	UNIPROT_AC:Q8D1R0	Bacillus anthracis	UNIPROT_AC:Q8WWM7	Homo sapiens
Mapping of Refseq id to TIGR ID
refseq_id	TIGR_id
NP_344923.1	SP_0400
NP_344893.1	SP_0360
NP_344890.1	SP_0357
NP_346646.1	SP_2239
NP_344883.1	SP_0350
NP_346351.1	SP_1923
NP_346439.1	SP_2012
NP_345598.1	SP_1128
